# Supplementary material for: Molecular Signatures Related to the Virulence of Bacillus cereus Sensu Lato, a Leading Cause of Devastating Endophthalmitis
Source: mSystems. 2019 Dec 3;4(6):e00745-19. doi: 10.1128/mSystems.00745-19 (PMC6890933; doi:10.1128/mSystems.00745-19)
Supplement: TABLE S1 [file mSystems.00745-19-st001.xlsx]

## Sheet: Sheet1
Table S1. Genome Statistics of Sequenced Bacillus spp. strains.
Genomes	LY1	LY2	LY5	LY6	LY7	LY11	LY14	LY178	LY460	LY557
Genome size	5779124	5724585	5843615	5716304	5781500	5219264	5646808	5717332	5760475	5793219
Illumina paired ends	5003111	2268639	4188633	3037957	9163209	1785475	2600347	10562250	2488391	8554840
Illumina bases	1500933300	680591700	1256589900	911387100	2748962700	535642500	780104100	3168675000	746517300	2566452000
Completeness (%)	99.07	99.17	99.54	99.23	99.34	99.07	99.06	99.34	99.18	99.34
Contamination (%)	4.07	0.04	7.28	0.75	0.43	0.85	0.95	2.84	0.57	0.5
Contigs (>500bp)	160	36	291	112	63	267	94	87	31	47
Largest contig	816326	1107252	1303024	1462125	1337319	299209	604010	1241156	1652729	1606134
Average coverage	244.502	118.413	196.387	156.09	457.819	99.359	136.6	523.887	129.313	431.455
GC (%)	35.09	34.9	35.12	34.92	35.12	35.32	35.01	34.95	34.95	35.04
N50	185235	591548	219868	630399	884409	95463	231876	343475	1543614	1008476
CDS	5823	5711	5852	5819	5863	5301	5657	5751	5773	5749
rRNA	16	15	14	13	22	13	19	13	16	13
tRNA	101	98	94	97	104	89	100	107	98	98
