# Supplementary material for: Molecular Signatures Related to the Virulence of Bacillus cereus Sensu Lato, a Leading Cause of Devastating Endophthalmitis
Source: mSystems. 2019 Dec 3;4(6):e00745-19. doi: 10.1128/mSystems.00745-19 (PMC6890933; doi:10.1128/mSystems.00745-19)
Supplement: TABLE S2 [file mSystems.00745-19-st002.xlsx]

## Sheet: scoary_significant
Gene	Annotation	Number_pos_present_in	Number_neg_present_in	Number_pos_not_present_in	Number_neg_not_present_in	Sensitivity	Specificity	Odds_ratio	Naive_p	Bonferroni_p	Benjamini_H_p	Max_Pairwise_comparisons	Max_supporting_pairs	Max_opposing_pairs	Best_pairwise_comp_p	Worst_pairwise_comp_p
fliD	flagellar cap protein FliD	8	1	0	14	100	93.3333	inf	1.84e-05	0.0345269	0.0345269	5	5	0	0.0625	0.0625
rapF_4	tetratricopeptide repeat-containing protein	6	0	2	15	75	100	inf	0.000277373	0.521739	0.131287	4	4	0	0.125	0.125
rapF_6	response regulator aspartate phosphatase	7	2	1	13	87.5	86.6667	45.5	0.00104627	1	0.131287	4	3	1	0.625	0.625
dauA	sodium-independent anion transporter	7	2	1	13	87.5	86.6667	45.5	0.00104627	1	0.131287	4	4	0	0.125	0.125
pgsA_2	CDP-diacylglycerol--serine O-phosphatidyltransferase	7	2	1	13	87.5	86.6667	45.5	0.00104627	1	0.131287	4	3	1	0.625	0.625
gph_1	phosphoglycolate phosphatase	8	4	0	11	100	73.3333	inf	0.00134608	1	0.131287	2	2	0	0.5	0.5
bglC	glycoside hydrolase family 1 protein	8	4	0	11	100	73.3333	inf	0.00134608	1	0.131287	2	2	0	0.5	0.5
fliH	flagellar assembly protein H	8	4	0	11	100	73.3333	inf	0.00134608	1	0.131287	2	2	0	0.5	0.5
yydK	GntR family transcriptional regulator	8	4	0	11	100	73.3333	inf	0.00134608	1	0.131287	2	2	0	0.5	0.5
ynfM	multidrug resistance protein B	8	4	0	11	100	73.3333	inf	0.00134608	1	0.131287	2	2	0	0.5	0.5
flgL	flagellar hook-associated protein FlgL	8	4	0	11	100	73.3333	inf	0.00134608	1	0.131287	3	3	0	0.25	0.25
ftsK_2	DNA translocase FtsK	5	0	3	15	62.5	100	inf	0.00166424	1	0.131287	4	4	0	0.125	0.125
yodJ_1	Putative carboxypeptidase YodJ	5	0	3	15	62.5	100	inf	0.00166424	1	0.131287	4	4	0	0.125	0.125
walK_2	sensor histidine kinase	6	1	2	14	75	93.3333	42	0.00174582	1	0.131287	4	4	1	0.125	0.625
dnaN2	DNA polymerase III subunit beta	0	10	8	5	0	33.3333	0	0.00271663	1	0.131287	1	0	1	1	1
csaB	polysaccharide pyruvyl transferase	0	10	8	5	0	33.3333	0	0.00271663	1	0.131287	1	0	1	1	1
dap	penicillin-binding protein	8	5	0	10	100	66.6667	inf	0.00271663	1	0.131287	2	2	0	0.5	0.5
secA2	protein translocase subunit SecA	0	10	8	5	0	33.3333	0	0.00271663	1	0.131287	1	0	1	1	1
regX3_1	DNA-binding response regulator	8	5	0	10	100	66.6667	inf	0.00271663	1	0.131287	2	2	0	0.5	0.5
esaB	ESAT-6 secretion accessory factor EsaB	8	5	0	10	100	66.6667	inf	0.00271663	1	0.131287	1	1	0	1	1
esxA_2	WXG100 family type VII secretion target	8	5	0	10	100	66.6667	inf	0.00271663	1	0.131287	1	1	0	1	1
cbaH	choloylglycine hydrolase	0	10	8	5	0	33.3333	0	0.00271663	1	0.131287	2	0	2	0.5	0.5
tmpC	BMP family ABC transporter substrate-binding protein	8	5	0	10	100	66.6667	inf	0.00271663	1	0.131287	2	2	0	0.5	0.5
macB	ABC transporter permease	8	5	0	10	100	66.6667	inf	0.00271663	1	0.131287	2	2	0	0.5	0.5
bctl	tetracycline resistence protein, metal-tetracycline/H+ antiporter	0	10	8	5	0	33.3333	0	0.00271663	1	0.131287	1	0	1	1	1
essB	type VII secretion protein EssB	8	5	0	10	100	66.6667	inf	0.00271663	1	0.131287	1	1	0	1	1
kinE_1	sporulation kinase	8	5	0	10	100	66.6667	inf	0.00271663	1	0.131287	2	2	0	0.5	0.5
cpdC	2',3'-cyclic-nucleotide 2'-phosphodiesterase	8	5	0	10	100	66.6667	inf	0.00271663	1	0.131287	1	1	0	1	1
bsn	ribonuclease	8	5	0	10	100	66.6667	inf	0.00271663	1	0.131287	3	3	0	0.25	0.25
lgt	prolipoprotein diacylglyceryl transferase	0	10	8	5	0	33.3333	0	0.00271663	1	0.131287	1	0	1	1	1
phoR_1	sensor histidine kinase	8	5	0	10	100	66.6667	inf	0.00271663	1	0.131287	2	2	0	0.5	0.5
ydeA_2	4-methyl-5(B-hydroxyethyl)-thiazole monophosphate biosynthesis enzyme	7	3	1	12	87.5	80	28	0.00589826	1	0.131287	2	2	1	0.5	1
mcpB_7	methyl-accepting chemotaxis protein	7	3	1	12	87.5	80	28	0.00589826	1	0.131287	4	3	1	0.625	0.625
thiJ	4-methyl-5(beta-hydroxyethyl)-thiazole monophosphate synthesis protein	1	12	7	3	12.5	20	0.0357143	0.00589826	1	0.131287	2	1	2	0.5	1
czcO	CzcD accessory protein	6	2	2	13	75	86.6667	19.5	0.00624294	1	0.131287	3	3	1	0.25	1
phoP_2	DNA-binding response regulator	6	2	2	13	75	86.6667	19.5	0.00624294	1	0.131287	3	3	1	0.25	1
sdrD_1	collagen adhesion protein	6	2	2	13	75	86.6667	19.5	0.00624294	1	0.131287	3	3	1	0.25	1
bag	cell surface anchor	6	2	2	13	75	86.6667	19.5	0.00624294	1	0.131287	4	4	2	0.125	1
murK	ATPase	6	2	2	13	75	86.6667	19.5	0.00624294	1	0.131287	3	3	1	0.25	1
ftsW_3	FtsW/RodA/SpoVE family cell cycle protein	6	2	2	13	75	86.6667	19.5	0.00624294	1	0.131287	3	2	1	1	1
gerBA_2	spore germination protein SA	2	13	6	2	25	13.3333	0.0512821	0.00624294	1	0.131287	3	1	3	0.25	1
bceA_1	ABC transporter ATP-binding protein	6	2	2	13	75	86.6667	19.5	0.00624294	1	0.131287	3	3	1	0.25	1
udk	Uridine kinase	6	2	2	13	75	86.6667	19.5	0.00624294	1	0.131287	3	3	1	0.25	1
phnA_1	alkylphosphonate utilization operon protein	6	2	2	13	75	86.6667	19.5	0.00624294	1	0.131287	4	4	0	0.125	0.125
ina_4	immune inhibitor A	8	6	0	9	100	60	inf	0.00717091	1	0.131287	1	1	0	1	1
mcpA_3	methyl-accepting chemotaxis protein	8	6	0	9	100	60	inf	0.00717091	1	0.131287	1	1	0	1	1
tasA_4	cell envelope-bound metalloprotease	8	6	0	9	100	60	inf	0.00717091	1	0.131287	1	1	0	1	1
rihA_1	inosine-uridine preferring nucleoside hydrolase	8	6	0	9	100	60	inf	0.00717091	1	0.131287	1	1	0	1	1
gerLC	spore germination protein	0	9	8	6	0	40	0	0.00717091	1	0.131287	3	0	3	0.25	0.25
gpm	phosphoglycerate mutase	0	9	8	6	0	40	0	0.00717091	1	0.131287	1	0	1	1	1
acm_2	N-acetylmuramoyl-L-alanine amidase	8	6	0	9	100	60	inf	0.00717091	1	0.131287	1	1	0	1	1
eag	S-layer protein EA1	0	9	8	6	0	40	0	0.00717091	1	0.131287	1	0	1	1	1
dedA_3	alkaline phosphatase	8	6	0	9	100	60	inf	0.00717091	1	0.131287	1	1	0	1	1
gshAB_1	Glutathione biosynthesis bifunctional protein GshAB	0	9	8	6	0	40	0	0.00717091	1	0.131287	3	0	3	0.25	0.25
gshAB_2	Glutathione biosynthesis bifunctional protein GshAB	0	9	8	6	0	40	0	0.00717091	1	0.131287	3	0	3	0.25	0.25
gerLA_2	spore germination protein	0	9	8	6	0	40	0	0.00717091	1	0.131287	3	0	3	0.25	0.25
yoaH	methyl-accepting chemotaxis protein	4	0	4	15	50	100	inf	0.00790514	1	0.131287	3	3	0	0.25	0.25
mprA	Transcriptional repressor MprA	4	0	4	15	50	100	inf	0.00790514	1	0.131287	4	4	0	0.125	0.125
arnE_2	4-amino-4-deoxy-L-arabinose-phosphoundecaprenol flippase subunit ArnE	4	0	4	15	50	100	inf	0.00790514	1	0.131287	3	3	0	0.25	0.25
recU_4	Holliday junction resolvase RecU	4	0	4	15	50	100	inf	0.00790514	1	0.131287	3	3	0	0.25	0.25
topA_3	restriction endonuclease	4	0	4	15	50	100	inf	0.00790514	1	0.131287	3	3	0	0.25	0.25
ytrB_4	ABC transporter ATP-binding protein	4	15	4	0	50	0	0	0.00790514	1	0.131287	4	0	4	0.125	0.125
bepA_1	TPR repeat-containing protein	4	0	4	15	50	100	inf	0.00790514	1	0.131287	4	4	0	0.125	0.125
levS	collagen-like protein	4	0	4	15	50	100	inf	0.00790514	1	0.131287	3	3	0	0.25	0.25
saeS	sensor histidine kinase	5	1	3	14	62.5	93.3333	23.3333	0.00859857	1	0.131287	3	3	1	0.25	1
srrA_6	DNA-binding response regulator	5	1	3	14	62.5	93.3333	23.3333	0.00859857	1	0.131287	3	3	1	0.25	1
ytrD	acetoin ABC transporter permease	5	1	3	14	62.5	93.3333	23.3333	0.00859857	1	0.131287	4	4	1	0.125	0.625
fliM	flagellar motor switch protein FliM	3	14	5	1	37.5	6.66667	0.0428571	0.00859857	1	0.131287	4	1	4	0.125	0.625
plcA	phosphatidylinositol phosphodiesterase	7	4	1	11	87.5	73.3333	19.25	0.00942253	1	0.131287	3	2	1	1	1
ipdC	indole-3-pyruvate decarboxylase	7	4	1	11	87.5	73.3333	19.25	0.00942253	1	0.131287	2	2	1	0.5	1
exuT_1	major facilitator family transporter	1	11	7	4	12.5	26.6667	0.0519481	0.00942253	1	0.131287	1	1	1	1	1
dosC	GGDEF family protein	7	4	1	11	87.5	73.3333	19.25	0.00942253	1	0.131287	2	2	1	0.5	1
gluP	rhomboid protease	1	11	7	4	12.5	26.6667	0.0519481	0.00942253	1	0.131287	1	1	1	1	1
yjcF_1	acetyltransferase	7	4	1	11	87.5	73.3333	19.25	0.00942253	1	0.131287	1	1	1	1	1
panE	2-dehydropantoate 2-reductase	1	11	7	4	12.5	26.6667	0.0519481	0.00942253	1	0.131287	1	1	1	1	1
mbtH	balhimycin biosynthetic protein MbtH	1	11	7	4	12.5	26.6667	0.0519481	0.00942253	1	0.131287	1	1	1	1	1
hisH	imidazole glycerol phosphate synthase subunit HisH	1	11	7	4	12.5	26.6667	0.0519481	0.00942253	1	0.131287	1	1	1	1	1
prsA2	foldase protein PrsA	1	11	7	4	12.5	26.6667	0.0519481	0.00942253	1	0.131287	1	1	1	1	1
yfcA_4	membrane protein	7	4	1	11	87.5	73.3333	19.25	0.00942253	1	0.131287	1	1	1	1	1
citS_1	histidine kinase	1	11	7	4	12.5	26.6667	0.0519481	0.00942253	1	0.131287	1	1	1	1	1
menG_1	ubiquinone/menaquinone methyltransferase	1	11	7	4	12.5	26.6667	0.0519481	0.00942253	1	0.131287	1	1	1	1	1
yhdG_1	amino acid permease	7	4	1	11	87.5	73.3333	19.25	0.00942253	1	0.131287	3	2	1	1	1
esxA_1	WXG100 family type VII secretion target	7	4	1	11	87.5	73.3333	19.25	0.00942253	1	0.131287	3	2	1	1	1
comEC	DNA internalization-related competence protein ComEC/Rec2	1	11	7	4	12.5	26.6667	0.0519481	0.00942253	1	0.131287	1	1	1	1	1
yjjG_2	haloacid dehalogenase	1	11	7	4	12.5	26.6667	0.0519481	0.00942253	1	0.131287	1	1	1	1	1
clsB_1	minor cardiolipin synthase ClsB	1	11	7	4	12.5	26.6667	0.0519481	0.00942253	1	0.131287	1	1	1	1	1
nprS	M4 family peptidase	7	4	1	11	87.5	73.3333	19.25	0.00942253	1	0.131287	1	1	1	1	1
nhoA_3	N-acetyltransferase	1	11	7	4	12.5	26.6667	0.0519481	0.00942253	1	0.131287	1	1	1	1	1
cbiQ	cobalt ABC transporter permease	1	11	7	4	12.5	26.6667	0.0519481	0.00942253	1	0.131287	1	1	1	1	1
eamA_3	drug/metabolite exporter family protein	7	4	1	11	87.5	73.3333	19.25	0.00942253	1	0.131287	1	1	1	1	1
cydB_2	cytochrome d ubiquinol oxidase subunit II	7	4	1	11	87.5	73.3333	19.25	0.00942253	1	0.131287	1	1	1	1	1
gabR_2	GntR family transcriptional regulator	1	11	7	4	12.5	26.6667	0.0519481	0.00942253	1	0.131287	1	1	1	1	1
mcpB_2	methyl-accepting chemotaxis protein	7	4	1	11	87.5	73.3333	19.25	0.00942253	1	0.131287	1	1	1	1	1
carH	MerR family transcriptional regulator	1	11	7	4	12.5	26.6667	0.0519481	0.00942253	1	0.131287	1	1	1	1	1
blaR1	methicillin resistance mecR1 protein	7	4	1	11	87.5	73.3333	19.25	0.00942253	1	0.131287	2	2	1	0.5	1
comC	peptidase	1	11	7	4	12.5	26.6667	0.0519481	0.00942253	1	0.131287	1	1	1	1	1
argC	N-acetyl-gamma-glutamyl-phosphate reductase	1	11	7	4	12.5	26.6667	0.0519481	0.00942253	1	0.131287	1	1	1	1	1
ypoC	putative protein YpoC	1	11	7	4	12.5	26.6667	0.0519481	0.00942253	1	0.131287	1	1	1	1	1
tgpA	transglutaminase	1	11	7	4	12.5	26.6667	0.0519481	0.00942253	1	0.131287	1	1	1	1	1
czcS	two component system histidine kinase	7	4	1	11	87.5	73.3333	19.25	0.00942253	1	0.131287	2	2	1	0.5	1
comGB	competence protein ComG	1	11	7	4	12.5	26.6667	0.0519481	0.00942253	1	0.131287	1	1	1	1	1
ubiG_4	methyltransferase	7	4	1	11	87.5	73.3333	19.25	0.00942253	1	0.131287	1	1	1	1	1
comGG	competence protein ComG	1	11	7	4	12.5	26.6667	0.0519481	0.00942253	1	0.131287	1	1	1	1	1
comGF	competence protein ComG	1	11	7	4	12.5	26.6667	0.0519481	0.00942253	1	0.131287	1	1	1	1	1
ramA	alfa-L-rhamnosidase	1	11	7	4	12.5	26.6667	0.0519481	0.00942253	1	0.131287	1	1	1	1	1
ehaG	peptidase G2	1	11	7	4	12.5	26.6667	0.0519481	0.00942253	1	0.131287	1	1	1	1	1
yhaP_1	sodium export permease	7	4	1	11	87.5	73.3333	19.25	0.00942253	1	0.131287	1	1	1	1	1
lysN_1	GntR family transcriptional regulator	7	4	1	11	87.5	73.3333	19.25	0.00942253	1	0.131287	1	1	1	1	1
comGD	competence protein ComG	1	11	7	4	12.5	26.6667	0.0519481	0.00942253	1	0.131287	1	1	1	1	1
comK_1	ComK-like transcription factor	1	11	7	4	12.5	26.6667	0.0519481	0.00942253	1	0.131287	1	1	1	1	1
adhT_2	zinc-binding alcohol dehydrogenase	1	11	7	4	12.5	26.6667	0.0519481	0.00942253	1	0.131287	1	1	1	1	1
thiE	thiamine-phosphate synthase	1	11	7	4	12.5	26.6667	0.0519481	0.00942253	1	0.131287	1	1	1	1	1
rdmE	FAD-dependent oxidoreductase	7	4	1	11	87.5	73.3333	19.25	0.00942253	1	0.131287	1	1	1	1	1
bcrC	bacitracin transport permease	1	11	7	4	12.5	26.6667	0.0519481	0.00942253	1	0.131287	3	1	2	1	1
bcrB	ABC transporter permease	1	11	7	4	12.5	26.6667	0.0519481	0.00942253	1	0.131287	1	1	1	1	1
phnO_1	acetyltransferase	1	11	7	4	12.5	26.6667	0.0519481	0.00942253	1	0.131287	1	1	1	1	1
agrA	response regulator	1	11	7	4	12.5	26.6667	0.0519481	0.00942253	1	0.131287	1	1	1	1	1
anmK	anhydro-N-acetylmuramic acid kinase	1	11	7	4	12.5	26.6667	0.0519481	0.00942253	1	0.131287	1	1	1	1	1
cydB1	cytochrome d ubiquinol oxidase subunit II	1	11	7	4	12.5	26.6667	0.0519481	0.00942253	1	0.131287	1	1	1	1	1
aaaT_1	acetyltransferase	7	4	1	11	87.5	73.3333	19.25	0.00942253	1	0.131287	1	1	1	1	1
ycgQ	permease	7	4	1	11	87.5	73.3333	19.25	0.00942253	1	0.131287	1	1	1	1	1
ndx1_1	nudix family protein	1	11	7	4	12.5	26.6667	0.0519481	0.00942253	1	0.131287	1	1	1	1	1
hisK	histidinol-phosphatase	1	11	7	4	12.5	26.6667	0.0519481	0.00942253	1	0.131287	1	1	1	1	1
hisI_1	phosphoribosyl-ATP pyrophosphatase	1	11	7	4	12.5	26.6667	0.0519481	0.00942253	1	0.131287	1	1	1	1	1
comFA	comF operon DNA/RNA helicase	1	11	7	4	12.5	26.6667	0.0519481	0.00942253	1	0.131287	1	1	1	1	1
spoIIB	stage II sporulation protein B	1	11	7	4	12.5	26.6667	0.0519481	0.00942253	1	0.131287	1	1	1	1	1
amiB	N-acetylmuramoyl-L-alanine amidase	1	11	7	4	12.5	26.6667	0.0519481	0.00942253	1	0.131287	1	1	1	1	1
garK	glycerate kinase	1	11	7	4	12.5	26.6667	0.0519481	0.00942253	1	0.131287	1	1	1	1	1
alkA	DNA-3-methyladenine glycosidase	1	11	7	4	12.5	26.6667	0.0519481	0.00942253	1	0.131287	1	1	1	1	1
kinE_8	sporulation kinase	7	4	1	11	87.5	73.3333	19.25	0.00942253	1	0.131287	3	2	1	1	1
phoA	alkaline phosphatase	1	11	7	4	12.5	26.6667	0.0519481	0.00942253	1	0.131287	1	1	1	1	1
hxlR_2	MarR family transcriptional regulator	7	4	1	11	87.5	73.3333	19.25	0.00942253	1	0.131287	3	3	1	0.25	1
ycfH	TatD-related deoxyribonuclease	1	11	7	4	12.5	26.6667	0.0519481	0.00942253	1	0.131287	1	1	1	1	1
tylM1	methyltransferase	1	11	7	4	12.5	26.6667	0.0519481	0.00942253	1	0.131287	1	1	1	1	1
phnW_2	serine-pyruvate aminotransferase	1	11	7	4	12.5	26.6667	0.0519481	0.00942253	1	0.131287	1	1	1	1	1
yciK	oxidoreductase	8	7	0	8	100	53.3333	inf	0.0193672	1	0.220697	1	1	0	1	1
asbF	sugar phosphate isomerase/epimerase	8	7	0	8	100	53.3333	inf	0.0193672	1	0.220697	1	1	0	1	1
gntT_3	gluconate permease	8	7	0	8	100	53.3333	inf	0.0193672	1	0.220697	1	1	0	1	1
fosB	Metallothiol transferase FosB	8	7	0	8	100	53.3333	inf	0.0193672	1	0.220697	1	1	0	1	1
tasA_3	spore coat-associated protein N	8	7	0	8	100	53.3333	inf	0.0193672	1	0.220697	1	1	0	1	1
paiB1	protease synthase/sporulation protein PAI	0	8	8	7	0	46.6667	0	0.0193672	1	0.220697	1	0	1	1	1
dacA_4	D-alanyl-D-alanine carboxypeptidase	8	7	0	8	100	53.3333	inf	0.0193672	1	0.220697	1	1	0	1	1
xylB_2	gluconokinase	8	7	0	8	100	53.3333	inf	0.0193672	1	0.220697	1	1	0	1	1
amiF_1	formamidase	0	8	8	7	0	46.6667	0	0.0193672	1	0.220697	4	0	4	0.125	0.125
adhR_2	mercuric resistance operon regulatory protein	8	7	0	8	100	53.3333	inf	0.0193672	1	0.220697	1	1	0	1	1
immR_2	transcriptional repressor	8	7	0	8	100	53.3333	inf	0.0193672	1	0.220697	1	1	0	1	1
yhfT_2	acyl-CoA synthetase	8	7	0	8	100	53.3333	inf	0.0193672	1	0.220697	1	1	0	1	1
mmcO	multicopper oxidase family protein	8	7	0	8	100	53.3333	inf	0.0193672	1	0.220697	1	1	0	1	1
rimI_1	ribosomal-protein-alanine acetyltransferase	0	8	8	7	0	46.6667	0	0.0193672	1	0.220697	1	0	1	1	1
iucA	siderophore biosynthesis protein	8	7	0	8	100	53.3333	inf	0.0193672	1	0.220697	1	1	0	1	1
ybaK	regulatory protein	8	7	0	8	100	53.3333	inf	0.0193672	1	0.220697	2	2	0	0.5	0.5
amyS	alpha-amylase	8	7	0	8	100	53.3333	inf	0.0193672	1	0.220697	1	1	0	1	1
dnaA_2	chromosomal replication initiation protein	0	8	8	7	0	46.6667	0	0.0193672	1	0.220697	1	0	1	1	1
tusA_2	molybdopterin biosynthesis MoeB protein	8	7	0	8	100	53.3333	inf	0.0193672	1	0.220697	1	1	0	1	1
yndE_1	germination protein XA	6	3	2	12	75	80	12	0.0227609	1	0.220697	4	2	2	1	1
gerBA_1	spore germination protein	6	3	2	12	75	80	12	0.0227609	1	0.220697	4	2	2	1	1
mutX_3	MutT/nudix family phosphohydrolase	6	3	2	12	75	80	12	0.0227609	1	0.220697	4	2	2	1	1
bacC	3-oxoacyl-ACP reductase	6	3	2	12	75	80	12	0.0227609	1	0.220697	2	2	1	0.5	1
yjjG_1	2-haloalkanoic acid dehalogenase	6	3	2	12	75	80	12	0.0227609	1	0.220697	3	2	2	1	1
gerBA_4	spore germination protein SA	6	3	2	12	75	80	12	0.0227609	1	0.220697	3	3	2	0.25	1
pyrE_2	orotate phosphoribosyltransferase	2	12	6	3	25	20	0.0833333	0.0227609	1	0.220697	4	2	3	0.625	1
rppH_1	MutT/nudix family protein	6	3	2	12	75	80	12	0.0227609	1	0.220697	4	2	2	1	1
yxlF_1	ABC transporter ATP-binding protein	2	12	6	3	25	20	0.0833333	0.0227609	1	0.220697	3	1	2	1	1
gerAC_1	Ger(x)C family spore germination protein	6	3	2	12	75	80	12	0.0227609	1	0.220697	4	2	2	1	1
essD	ESAT-6 secretion machinery protein EssD	6	3	2	12	75	80	12	0.0227609	1	0.220697	2	2	2	0.5	0.5
nlhH_1	alpha/beta hydrolase	5	2	3	13	62.5	86.6667	10.8333	0.0257304	1	0.220697	4	3	2	0.625	1
pbpE_1	penicillin-binding protein	5	2	3	13	62.5	86.6667	10.8333	0.0257304	1	0.220697	4	4	1	0.125	0.625
kmo	NAD(P)/FAD-dependent oxidoreductase	5	2	3	13	62.5	86.6667	10.8333	0.0257304	1	0.220697	3	3	2	0.25	1
blaZ_1	class A beta-lactamase	5	2	3	13	62.5	86.6667	10.8333	0.0257304	1	0.220697	4	4	2	0.125	1
budC	oxidoreductase	5	2	3	13	62.5	86.6667	10.8333	0.0257304	1	0.220697	3	3	1	0.25	1
ina_2	peptidase M6	5	2	3	13	62.5	86.6667	10.8333	0.0257304	1	0.220697	3	3	1	0.25	1
ugd	UDP-glucose 6-dehydrogenase	1	10	7	5	12.5	33.3333	0.0714286	0.0271907	1	0.220697	2	1	1	1	1
oppA_2	oligopeptide ABC transporter substrate-binding protein	1	10	7	5	12.5	33.3333	0.0714286	0.0271907	1	0.220697	1	1	1	1	1
ttr	acetyltransferase	1	10	7	5	12.5	33.3333	0.0714286	0.0271907	1	0.220697	1	1	1	1	1
ycgJ_1	methyltransferase	1	10	7	5	12.5	33.3333	0.0714286	0.0271907	1	0.220697	1	1	1	1	1
gdhIV	short chain dehydrogenase	7	5	1	10	87.5	66.6667	14	0.0271907	1	0.220697	1	1	1	1	1
cgeB	spore maturation protein	1	10	7	5	12.5	33.3333	0.0714286	0.0271907	1	0.220697	1	1	1	1	1
sigK_2	RNA polymerase factor sigma factor	1	10	7	5	12.5	33.3333	0.0714286	0.0271907	1	0.220697	2	1	1	1	1
mshD_6	acetyltransferase	1	10	7	5	12.5	33.3333	0.0714286	0.0271907	1	0.220697	1	1	1	1	1
maa_2	maltose O-acetyltransferase	7	5	1	10	87.5	66.6667	14	0.0271907	1	0.220697	2	1	1	1	1
yhdL_1	sigma factor regulator	1	10	7	5	12.5	33.3333	0.0714286	0.0271907	1	0.220697	2	1	1	1	1
ykoD_2	cobalt ABC transporter ATP-binding protein	1	10	7	5	12.5	33.3333	0.0714286	0.0271907	1	0.220697	2	1	1	1	1
appA_1	ABC transporter substrate-binding protein	1	10	7	5	12.5	33.3333	0.0714286	0.0271907	1	0.220697	1	1	1	1	1
bphD_2	alpha/beta hydrolase	1	10	7	5	12.5	33.3333	0.0714286	0.0271907	1	0.220697	2	1	1	1	1
capA_1	capsule biosynthesis protein capA	7	5	1	10	87.5	66.6667	14	0.0271907	1	0.220697	1	1	1	1	1
eamB	LysE family transporter	1	10	7	5	12.5	33.3333	0.0714286	0.0271907	1	0.220697	1	1	1	1	1
dacA_5	transpeptidase	1	10	7	5	12.5	33.3333	0.0714286	0.0271907	1	0.220697	1	1	1	1	1
tee6_2	collagen adhesion protein	7	5	1	10	87.5	66.6667	14	0.0271907	1	0.220697	2	1	1	1	1
vraR_3	two-component protein kinase	7	5	1	10	87.5	66.6667	14	0.0271907	1	0.220697	2	2	1	0.5	1
vanYB	D-alanyl-D-alanine carboxypeptidase	7	5	1	10	87.5	66.6667	14	0.0271907	1	0.220697	1	1	1	1	1
apaH	serine/threonine protein phosphatase	1	10	7	5	12.5	33.3333	0.0714286	0.0271907	1	0.220697	1	1	1	1	1
fadR_3	TetR family transcriptional regulator	1	10	7	5	12.5	33.3333	0.0714286	0.0271907	1	0.220697	3	1	2	1	1
ybgI	SMS protein	7	5	1	10	87.5	66.6667	14	0.0271907	1	0.220697	1	1	1	1	1
dedA_1	DedA family protein	1	10	7	5	12.5	33.3333	0.0714286	0.0271907	1	0.220697	2	1	1	1	1
pepF	oligoendopeptidase F	1	10	7	5	12.5	33.3333	0.0714286	0.0271907	1	0.220697	2	1	1	1	1
glcR	DeoR family transcriptional regulator	1	10	7	5	12.5	33.3333	0.0714286	0.0271907	1	0.220697	2	1	1	1	1
isdA	cell surface protein	7	5	1	10	87.5	66.6667	14	0.0271907	1	0.220697	1	1	1	1	1
inhA_4	AraC family transcriptional regulator	1	10	7	5	12.5	33.3333	0.0714286	0.0271907	1	0.220697	1	1	1	1	1
bsr	cytidine deaminase	1	10	7	5	12.5	33.3333	0.0714286	0.0271907	1	0.220697	1	1	1	1	1
npr	bacillolysin (neutral protease)	1	10	7	5	12.5	33.3333	0.0714286	0.0271907	1	0.220697	1	1	1	1	1
trxA_3	thioredoxin	1	10	7	5	12.5	33.3333	0.0714286	0.0271907	1	0.220697	2	1	1	1	1
ysnE	acetyltransferase	1	10	7	5	12.5	33.3333	0.0714286	0.0271907	1	0.220697	1	1	1	1	1
cwlO_2	NlpC/P60 family protein	3	0	5	15	37.5	100	inf	0.0316206	1	0.220697	2	2	0	0.5	0.5
dnaC_2	DNA replication protein DnaC	3	0	5	15	37.5	100	inf	0.0316206	1	0.220697	3	3	0	0.25	0.25
scfB	thioether cross-link-forming SCIFF peptide maturase	3	0	5	15	37.5	100	inf	0.0316206	1	0.220697	2	2	0	0.5	0.5
manX	PTS system mannose-specific EIIAB component	3	0	5	15	37.5	100	inf	0.0316206	1	0.220697	2	2	0	0.5	0.5
manZ	PTS system mannose-specific EIID component	3	0	5	15	37.5	100	inf	0.0316206	1	0.220697	2	2	0	0.5	0.5
asnO_1	Asparagine synthetase [glutamine-hydrolyzing] 3	3	0	5	15	37.5	100	inf	0.0316206	1	0.220697	3	3	0	0.25	0.25
graR_4	Response regulator protein GraR	3	0	5	15	37.5	100	inf	0.0316206	1	0.220697	3	3	0	0.25	0.25
argR	arginine repressor	3	0	5	15	37.5	100	inf	0.0316206	1	0.220697	2	2	0	0.5	0.5
fabZ_2	(3R)-hydroxymyristoyl-ACP dehydratase	3	0	5	15	37.5	100	inf	0.0316206	1	0.220697	2	2	0	0.5	0.5
rub3	Rubredoxin 3	3	0	5	15	37.5	100	inf	0.0316206	1	0.220697	2	2	0	0.5	0.5
nicS_2	HTH-type transcriptional repressor NicS	3	0	5	15	37.5	100	inf	0.0316206	1	0.220697	3	3	0	0.25	0.25
degU	histidine kinase	3	0	5	15	37.5	100	inf	0.0316206	1	0.220697	3	3	0	0.25	0.25
xerC_6	site-specific recombinase	3	0	5	15	37.5	100	inf	0.0316206	1	0.220697	3	3	0	0.25	0.25
ecsA_2	ABC-type transporter ATP-binding protein EcsA	3	0	5	15	37.5	100	inf	0.0316206	1	0.220697	3	3	0	0.25	0.25
gcvT_2	glycine cleavage system aminomethyltransferase T	3	0	5	15	37.5	100	inf	0.0316206	1	0.220697	2	2	0	0.5	0.5
graS_6	Sensor histidine kinase GraS	3	0	5	15	37.5	100	inf	0.0316206	1	0.220697	3	3	0	0.25	0.25
yvmC	Cyclo(L-leucyl-L-leucyl) synthase	3	0	5	15	37.5	100	inf	0.0316206	1	0.220697	3	3	0	0.25	0.25
sorA	PTS system sorbose-specific EIIC component	3	0	5	15	37.5	100	inf	0.0316206	1	0.220697	2	2	0	0.5	0.5
rfbB	dTDP-glucose 4,6-dehydratase	3	0	5	15	37.5	100	inf	0.0316206	1	0.220697	2	2	0	0.5	0.5
norV	Anaerobic nitric oxide reductase flavorubredoxin	3	0	5	15	37.5	100	inf	0.0316206	1	0.220697	2	2	0	0.5	0.5
yhaZ_2	putative protein YhaZ	3	0	5	15	37.5	100	inf	0.0316206	1	0.220697	3	3	0	0.25	0.25
acpP_2	Acyl carrier protein	3	0	5	15	37.5	100	inf	0.0316206	1	0.220697	2	2	0	0.5	0.5
rapA	Response regulator aspartate phosphatase F	3	0	5	15	37.5	100	inf	0.0316206	1	0.220697	3	3	0	0.25	0.25
yxeP_2	putative hydrolase YxeP	3	0	5	15	37.5	100	inf	0.0316206	1	0.220697	3	3	0	0.25	0.25
aguA_4	Putative agmatine deiminase	3	0	5	15	37.5	100	inf	0.0316206	1	0.220697	3	3	0	0.25	0.25
manA	mannose-6-phosphate isomerase, class I	3	0	5	15	37.5	100	inf	0.0316206	1	0.220697	2	2	0	0.5	0.5
abh	AbrB/MazE/SpoVT family DNA-binding domain-containing protein	3	0	5	15	37.5	100	inf	0.0316206	1	0.220697	3	3	0	0.25	0.25
ttgR	TetR family transcriptional regulator	4	1	4	14	50	93.3333	14	0.0328687	1	0.220697	3	3	0	0.25	0.25
pagA	Protective antigen	4	1	4	14	50	93.3333	14	0.0328687	1	0.220697	3	3	1	0.25	1
bceB_1	ABC transporter permease	4	1	4	14	50	93.3333	14	0.0328687	1	0.220697	4	4	1	0.125	0.625
syd_2	SecY-interacting protein Syd	4	1	4	14	50	93.3333	14	0.0328687	1	0.220697	4	4	1	0.125	0.625
blaZ_3	Beta-lactamase 3	4	1	4	14	50	93.3333	14	0.0328687	1	0.220697	3	3	0	0.25	0.25
xerS	tyrosine recombinase XerS	4	1	4	14	50	93.3333	14	0.0328687	1	0.220697	4	4	1	0.125	0.625
iolD	3D-(3,5/4)-trihydroxycyclohexane-1,2-dione acylhydrolase (decyclizing)	4	1	4	14	50	93.3333	14	0.0328687	1	0.220697	4	4	1	0.125	0.625
iolG	oxidoreductase	4	1	4	14	50	93.3333	14	0.0328687	1	0.220697	4	4	1	0.125	0.625
dtpT_2	peptide MFS transporter	4	1	4	14	50	93.3333	14	0.0328687	1	0.220697	4	4	1	0.125	0.625
groS_1	chitin-binding protein	4	1	4	14	50	93.3333	14	0.0328687	1	0.220697	3	3	1	0.25	1
hipB	DNA-binding protein	4	1	4	14	50	93.3333	14	0.0328687	1	0.220697	4	4	0	0.125	0.125
tpn	transposase	4	1	4	14	50	93.3333	14	0.0328687	1	0.220697	5	4	1	0.375	0.375
pstS	phosphate-binding protein	6	4	2	11	75	73.3333	8.25	0.0393054	1	0.220697	1	1	1	1	1
bioC_3	biotin synthesis protein BioC	6	4	2	11	75	73.3333	8.25	0.0393054	1	0.220697	1	1	1	1	1
epsF_1	ComG operon protein 2	6	4	2	11	75	73.3333	8.25	0.0393054	1	0.220697	1	1	1	1	1
ypeA	acetyltransferase	6	4	2	11	75	73.3333	8.25	0.0393054	1	0.220697	1	1	1	1	1
abrB_3	transcription state transcriptional regulator AbrB	6	4	2	11	75	73.3333	8.25	0.0393054	1	0.220697	1	1	1	1	1
panE_1	2-dehydropantoate 2-reductase	6	4	2	11	75	73.3333	8.25	0.0393054	1	0.220697	1	1	1	1	1
gpmA_2	phosphoglycerate mutase	6	4	2	11	75	73.3333	8.25	0.0393054	1	0.220697	1	1	1	1	1
fabG_13	short chain dehydrogenase	6	4	2	11	75	73.3333	8.25	0.0393054	1	0.220697	1	1	1	1	1
hdl IVa	phosphoglycolate phosphatase	6	4	2	11	75	73.3333	8.25	0.0393054	1	0.220697	1	1	1	1	1
hcnB_2	sarcosine oxidase alpha subunit	6	4	2	11	75	73.3333	8.25	0.0393054	1	0.220697	1	1	1	1	1
ecfT_3	cobalt transport protein cbiQ	6	4	2	11	75	73.3333	8.25	0.0393054	1	0.220697	1	1	1	1	1
mshD_1	acetyltransferase	6	4	2	11	75	73.3333	8.25	0.0393054	1	0.220697	1	1	1	1	1
yheD_2	histidine kinase	6	4	2	11	75	73.3333	8.25	0.0393054	1	0.220697	1	1	1	1	1
gudP	permease	6	4	2	11	75	73.3333	8.25	0.0393054	1	0.220697	1	1	1	1	1
hisE	phosphoribosyl-ATP pyrophosphatase	6	4	2	11	75	73.3333	8.25	0.0393054	1	0.220697	1	1	1	1	1
yvaM	hydrolase	6	4	2	11	75	73.3333	8.25	0.0393054	1	0.220697	1	1	1	1	1
mogR	DNA-binding protein	6	4	2	11	75	73.3333	8.25	0.0393054	1	0.220697	1	1	1	1	1
lgrD	peptide synthetase	6	4	2	11	75	73.3333	8.25	0.0393054	1	0.220697	2	1	1	1	1
ypmB	peptidase M4	6	4	2	11	75	73.3333	8.25	0.0393054	1	0.220697	1	1	1	1	1
sipT	signal peptidase I	6	4	2	11	75	73.3333	8.25	0.0393054	1	0.220697	1	1	1	1	1
clsB_3	cardiolipin synthetase	6	4	2	11	75	73.3333	8.25	0.0393054	1	0.220697	1	1	1	1	1
sgrR_1	oligopeptide-binding protein oppA	6	4	2	11	75	73.3333	8.25	0.0393054	1	0.220697	1	1	1	1	1
bglK	glucokinase	6	4	2	11	75	73.3333	8.25	0.0393054	1	0.220697	1	1	1	1	1
btrG	butirosin biosynthesis protein BtrG	6	4	2	11	75	73.3333	8.25	0.0393054	1	0.220697	1	1	1	1	1
oxdD	oxalate decarboxylase	6	4	2	11	75	73.3333	8.25	0.0393054	1	0.220697	1	1	1	1	1
yxeI	choloylglycine hydrolase	6	4	2	11	75	73.3333	8.25	0.0393054	1	0.220697	1	1	1	1	1
lyc_2	N-acetylmuramoyl-L-alanine amidase	6	4	2	11	75	73.3333	8.25	0.0393054	1	0.220697	1	1	1	1	1
yhcR_2	5'-nucleotidase	6	4	2	11	75	73.3333	8.25	0.0393054	1	0.220697	1	1	1	1	1
sdaAA1	L-serine dehydratase subunit alpha	6	4	2	11	75	73.3333	8.25	0.0393054	1	0.220697	4	3	2	0.625	1
ido	L-isoleucine-4-hydroxylase	6	4	2	11	75	73.3333	8.25	0.0393054	1	0.220697	1	1	1	1	1
ctc_2	S-layer-like domain-containing protein	6	4	2	11	75	73.3333	8.25	0.0393054	1	0.220697	1	1	1	1	1
yjjV	Sec-independent secretion TatD	6	4	2	11	75	73.3333	8.25	0.0393054	1	0.220697	1	1	1	1	1
bioH	BioH protein	6	4	2	11	75	73.3333	8.25	0.0393054	1	0.220697	1	1	1	1	1
gpmA_4	phosphoglycerate mutase	6	4	2	11	75	73.3333	8.25	0.0393054	1	0.220697	1	1	1	1	1
tylCV	UDP-glucosyltransferase	6	4	2	11	75	73.3333	8.25	0.0393054	1	0.220697	1	1	1	1	1
lytB	peptidoglycan endo-beta-N-acetylglucosaminidase	6	4	2	11	75	73.3333	8.25	0.0393054	1	0.220697	1	1	1	1	1
ftsB_1	cell division protein DIVIC	6	4	2	11	75	73.3333	8.25	0.0393054	1	0.220697	1	1	1	1	1
lgt_2	prolipoprotein diacylglyceryl transferase	6	4	2	11	75	73.3333	8.25	0.0393054	1	0.220697	1	1	1	1	1
kfoC_1	glycosyltransferase	6	4	2	11	75	73.3333	8.25	0.0393054	1	0.220697	1	1	1	1	1
mdtH_1	peptide permease	6	4	2	11	75	73.3333	8.25	0.0393054	1	0.220697	1	1	1	1	1
yitU_2	HAD superfamily hydrolase	6	4	2	11	75	73.3333	8.25	0.0393054	1	0.220697	1	1	1	1	1
acm_1	lysozyme M1 precursor	6	4	2	11	75	73.3333	8.25	0.0393054	1	0.220697	5	4	1	0.375	0.375
ribD_1	diaminohydroxyphosphoribosylaminopyrimidine deaminase	6	4	2	11	75	73.3333	8.25	0.0393054	1	0.220697	2	1	2	0.5	1
cwlH_2	N-acetylmuramoyl-L-alanine amidase	6	4	2	11	75	73.3333	8.25	0.0393054	1	0.220697	1	1	1	1	1
iucC	siderophore biosynthesis protein	6	4	2	11	75	73.3333	8.25	0.0393054	1	0.220697	1	1	1	1	1
comEC_2	ComE operon protein 3	6	4	2	11	75	73.3333	8.25	0.0393054	1	0.220697	1	1	1	1	1
ygeA_1	aspartate racemase	6	4	2	11	75	73.3333	8.25	0.0393054	1	0.220697	1	1	1	1	1
ctc_3	S-layer-like domain-containing protein	6	4	2	11	75	73.3333	8.25	0.0393054	1	0.220697	1	1	1	1	1
sdaAB1	L-serine dehydratase subunit beta	6	4	2	11	75	73.3333	8.25	0.0393054	1	0.220697	4	3	2	0.625	1
rimI_3	ribosomal-protein-alanine acetyltransferase	6	4	2	11	75	73.3333	8.25	0.0393054	1	0.220697	1	1	1	1	1
inlA_2	internalin	6	4	2	11	75	73.3333	8.25	0.0393054	1	0.220697	1	1	1	1	1
yfkN_2	2',3'-cyclic-nucleotide 2'-phosphodiesterase	6	4	2	11	75	73.3333	8.25	0.0393054	1	0.220697	1	1	1	1	1
gltC_1	LysR family transcriptional regulator	6	4	2	11	75	73.3333	8.25	0.0393054	1	0.220697	1	1	1	1	1
ywqF_1	UDP-glucose 6-dehydrogenase	6	4	2	11	75	73.3333	8.25	0.0393054	1	0.220697	1	1	1	1	1
mhpC	proline iminopeptidase	6	4	2	11	75	73.3333	8.25	0.0393054	1	0.220697	1	1	1	1	1
adhT	alcohol dehydrogenase	6	4	2	11	75	73.3333	8.25	0.0393054	1	0.220697	1	1	1	1	1
alkA_1	DNA-3-methyladenine glycosylase II	6	4	2	11	75	73.3333	8.25	0.0393054	1	0.220697	1	1	1	1	1
coiA	competence protein/transcription factor	6	4	2	11	75	73.3333	8.25	0.0393054	1	0.220697	1	1	1	1	1
wecD_2	N-acetyltransferase	6	4	2	11	75	73.3333	8.25	0.0393054	1	0.220697	4	4	1	0.125	0.625
yveL	tyrosine-protein kinase cpsD	6	4	2	11	75	73.3333	8.25	0.0393054	1	0.220697	1	1	1	1	1
yflN_2	metal-dependent hydrolase	6	4	2	11	75	73.3333	8.25	0.0393054	1	0.220697	1	1	1	1	1
gloC_4	hydroxyacylglutathione hydrolase	6	4	2	11	75	73.3333	8.25	0.0393054	1	0.220697	3	2	2	1	1
degA_1	ribose operon repressor	6	4	2	11	75	73.3333	8.25	0.0393054	1	0.220697	1	1	1	1	1
sqr	sulfide-quinone reductase	6	4	2	11	75	73.3333	8.25	0.0393054	1	0.220697	3	2	2	1	1
sbmC	AraC family transcriptional regulator	6	4	2	11	75	73.3333	8.25	0.0393054	1	0.220697	1	1	1	1	1
aroA_2	bifunctional 3-deoxy-7-phosphoheptulonate synthase/chorismate mutase	6	4	2	11	75	73.3333	8.25	0.0393054	1	0.220697	1	1	1	1	1
prsA_1	peptidylprolyl isomerase	6	4	2	11	75	73.3333	8.25	0.0393054	1	0.220697	1	1	1	1	1
yhdL	sigma-M negative effector	6	4	2	11	75	73.3333	8.25	0.0393054	1	0.220697	1	1	1	1	1
phoR_2	two component system histidine kinase	6	4	2	11	75	73.3333	8.25	0.0393054	1	0.220697	1	1	1	1	1
kinE_5	sporulation kinase	6	4	2	11	75	73.3333	8.25	0.0393054	1	0.220697	1	1	1	1	1
pepF1_1	oligoendopeptidase F	6	4	2	11	75	73.3333	8.25	0.0393054	1	0.220697	1	1	1	1	1
dnaN_1	DNA polymerase III subunit beta	6	4	2	11	75	73.3333	8.25	0.0393054	1	0.220697	1	1	1	1	1
bioC_2	malonyl-[acyl-carrier protein] O-methyltransferase	2	11	6	4	25	26.6667	0.121212	0.0393054	1	0.220697	1	1	1	1	1
bacE_4	permease	2	11	6	4	25	26.6667	0.121212	0.0393054	1	0.220697	2	1	1	1	1
pafB	transcriptional regulator	2	11	6	4	25	26.6667	0.121212	0.0393054	1	0.220697	1	1	1	1	1
adp	D-alanyl-D-alanine carboxypeptidase	2	11	6	4	25	26.6667	0.121212	0.0393054	1	0.220697	2	1	1	1	1
dppE_5	oligopeptide ABC transporter substrate-binding protein	2	11	6	4	25	26.6667	0.121212	0.0393054	1	0.220697	3	2	3	0.25	1
desK_2	sensor histidine kinase	2	11	6	4	25	26.6667	0.121212	0.0393054	1	0.220697	1	1	1	1	1
oxdC	cupin domain-containing protein	2	11	6	4	25	26.6667	0.121212	0.0393054	1	0.220697	1	1	1	1	1
pbpI	penicillin-binding protein	2	11	6	4	25	26.6667	0.121212	0.0393054	1	0.220697	2	2	1	0.5	1
oppA_3	peptide ABC transporter substrate-binding protein	2	11	6	4	25	26.6667	0.121212	0.0393054	1	0.220697	2	2	1	0.5	1
yjjG_3	HAD superfamily hydrolase	2	11	6	4	25	26.6667	0.121212	0.0393054	1	0.220697	3	2	2	1	1
oppD	oligopeptide ABC transporter ATP-binding protein	2	11	6	4	25	26.6667	0.121212	0.0393054	1	0.220697	2	1	1	1	1
soxA_2	sarcosine oxidase subunit alpha	2	11	6	4	25	26.6667	0.121212	0.0393054	1	0.220697	1	1	1	1	1
phoX	phosphate ABC transporter substrate-binding protein	2	11	6	4	25	26.6667	0.121212	0.0393054	1	0.220697	1	1	1	1	1
bacE_3	permease; multidrug resistance protein	2	11	6	4	25	26.6667	0.121212	0.0393054	1	0.220697	2	1	1	1	1
csgA	short chain dehydrogenase/reductase family oxidoreductase	2	11	6	4	25	26.6667	0.121212	0.0393054	1	0.220697	2	2	1	0.5	1
yeiL_2	DNA-binding transcriptional activator	2	11	6	4	25	26.6667	0.121212	0.0393054	1	0.220697	1	1	1	1	1
oppF_3	oligopeptide ABC transporter ATP-binding protein	2	11	6	4	25	26.6667	0.121212	0.0393054	1	0.220697	2	1	1	1	1
comEA	competence protein ComE	2	11	6	4	25	26.6667	0.121212	0.0393054	1	0.220697	1	1	1	1	1
menG_2	methyltransferase	2	11	6	4	25	26.6667	0.121212	0.0393054	1	0.220697	1	1	1	1	1
yheD_3	histidine kinase	2	11	6	4	25	26.6667	0.121212	0.0393054	1	0.220697	1	1	1	1	1
pspA_2	phosphoglycerate mutase family protein	2	11	6	4	25	26.6667	0.121212	0.0393054	1	0.220697	1	1	1	1	1
